# Supplementary material for: Mine drainage leads to the reshaping of the spatial patterns of soil extracellular econzymatic stoichiometry and microbial resource limitation
Source: Sci Rep. 2025 Nov 27;15:42844. doi: 10.1038/s41598-025-20858-1 (PMC12669616; doi:10.1038/s41598-025-20858-1)
Supplement: Supplementary file 1 — Supplementary Information 1. [file 41598_2025_20858_MOESM1_ESM.xlsx]

## Sheet: Sheet1
	salinity	PH	SOC g/kg	NO3--N mg/kg	NH4+-N mg/kg	TN g/kg	TP g/kg	AP mg/kg	SMC/%	MBC mg/kg	MBN mg/kg	MBP mg/kg	BG nmol/g/h	ALP nmol/g/h	NAG nmol/g/h	LAP nmol/g/h
A1_0-10	7.8	7.3	3.87733	2.56	3.566	0.320174	0.243679	4.2	19.86	95.2	8.112	2.2	21.3962	33.3158	2.99525	16.858
A2_0-10	9.7	7.51	3.34626	2.17	2.28	0.318325	0.233794	4.1	20.06	88.4444	9.824	4.4	28.2768	29.8778	3.4885	15.2289
A3_0-10	8.3	7.54	3.15727	3.18333	5.26667	0.326578	0.25195	4.25	19.78	80.1481	8.976	2	23.3457	23.317	2.0388	20.1715
A4_0-10	8.9	7.47	2.96023	2.85	3.16	0.133256	0.178665	3.45	21.35	50.1926	5.63733	1.7	18.781	24.207	2.89194	11.4793
A5_0-10	7.8	7.52	3.03539	2.75	2.95	0.155955	0.198326	3.25	20.53	47.9111	4.976	1.06667	17.4197	29.2298	2.06659	14.6986
A6_0-10	6.9	7.42	2.7673	2.89	3.25	0.127387	0.160961	3.75	17.94	63.8222	7.232	1.2	20.4152	36.105	2.65285	11.1738
B1_0-10	2	7.88	1.45287	3.69	3.35	0.21	0.186275	5.35	11.23	68.3556	6.432	1.03333	7.11997	18.1571	1.1066	15.5298
B2_0-10	1.4	7.79	2.37458	2.71	3.23	0.175781	0.164354	4.4	12.17	60.8889	5.568	0.9	4.48036	12.9781	0.823988	11.3895
B3_0-10	1.7	7.89	1.38489	2.58	3	0.12692	0.147976	4	11.59	68.5333	5.84	1.9	6.10256	12.1371	0.615086	10.3225
B4_0-10	0.7	7.69	1.44535	2.84	3.62	0.198518	0.162285	3.7	9.74	64.3556	5.712	1.2	14.9607	19.4803	1.30986	13.6985
B5_0-10	1.4	8	2.29896	3.44	3.55	0.196044	0.17141	4.5	10.53	56.0889	5.232	0.9	14.1577	11.1775	1.28928	9.32661
B6_0-10	1.6	8.06	1.44535	3.83	3.04	0.178947	0.172647	4.35	9.61	65.0667	5.312	1.2	17.8633	19.2016	2.02442	11.298
C1_0-10	1.2	7.8	1.97684	3.1	3.54	0.226425	0.20393	4	5.19	89.8667	9.488	0.6	13.4861	13.9047	1.05453	5.68542
C2_0-10	0.6	7.8	1.78182	2.32	3.04	0.195463	0.20506	3.95	6.29	96.4444	10.9653	1.4	12.57	22.9704	1.14236	9.45687
C3_0-10	0.6	7.79	1.97427	2.87	3.55	0.182024	0.178295	4.75	4.12	79.3333	9.968	0.8333	11.7912	13.9877	1.39026	6.84364
C4_0-10	1.3	8.08	2.17517	2.67	3.17	0.357243	0.267201	3.75	5.31	86.7556	8.912	0.4	12.7405	20.4411	1.15003	13.5771
C5_0-10	1.6	8.04	2.29577	2.67	2.73	0.339951	0.256965	3.85	4.57	85.9556	7.856	0.9	10.2448	22.1818	1.07453	8.26316
C6_0-10	1.5	8.14	2.03582	2.65	3.79	0.248306	0.223824	2.9	5.19	84.1778	9.34933	0.5	10.2761	19.5209	0.936267	9.17944
A1_10-20	7.5	7.23	4.47146	2.68	3.59	0.33061	0.298055	3.7	23.19	73.1556	8.976	2.2	10.3888	49.1896	2.28787	15.189
A2_10-20	6.3	7.46	3.6105	2.53	2.88	0.304897	0.522113	3.15	21.61	99.5556	9.568	1.1	13.9404	48.4331	4.00125	14.6897
A3_10-20	6.4	7.71	3.35593	2.86	2.87	0.315021	0.277054	3.3	20.59	96.6222	8.08	1.3334	17.8671	47.8997	2.6816	13.5498
A4_10-20	6.9	7.54	3.02782	4.2	3.09	0.292565	0.266264	3.05	19.72	64	5.968	2.4	12.549	47.4076	2.18441	13.193
A5_10-20	4.6	7.65	3.20657	5.27	2.84	0.250993	0.208026	2.9	21.24	42.7556	7.12	1.1	14.7268	47.9009	2.22727	15.5651
A6_10-20	4.6	7.57	3.41459	7.2	3.02	0.271658	0.246129	3.9	20.74	42.7556	9.056	1.3333	10.6882	41.671	3.36623	11.5464
B1_10-20	1.1	7.77	2.24602	3.44	3.2	0.189638	0.180871	3.9	10.59	53.2444	5.056	0.9667	5.06745	37.1955	1.52014	9.78847
B2_10-20	1.8	7.96	2.11285	2.59	3.36	0.166048	0.169047	3.65	12.72	52.8	5.712	0.8	6.21373	40.4862	0.650025	5.98625
B3_10-20	2.1	8.06	1.70916	2.66	2.68	0.161555	0.167321	3.05	14.23	55.0222	5.056	1.6	6.64489	31.8537	0.830963	9.72327
B4_10-20	1	8.21	2.00118	2.6	3.52	0.140004	0.160016	3.2	11.61	55.2889	4.816	1	10.881	35.1538	1.25163	9.70718
B5_10-20	0.9	8.21	1.77614	2.83	3.21	0.154835	0.162128	4.5	13.13	63.3778	4.064	0.7	11.1613	40.4436	1.87427	16.3134
B6_10-20	1.6	8.03	1.97447	3.69	3.22	0.229513	0.210638	3.75	12.72	66.1333	4.384	1.7	10.0414	33.7887	1.07952	15.2931
C1_10-20	1.2	8.03	2.00118	2.83	2.53	0.355939	0.275705	3.55	7.81	53.9556	7.904	1.4	9.72347	16.7017	1.07472	9.02574
C2_10-20	1.5	7.71	1.64294	3.12	3.52	0.266666	0.269041	4.25	6.79	59.6444	7.936	1.2	8.08768	14.2176	0.916375	7.39138
C3_10-20	1.2	7.94	1.64654	2.95	3.06	0.257743	0.207336	4.1	5.89	60.2667	6.208	0.6	8.12741	15.8436	1.45703	11.4126
C4_10-20	1.5	7.86	2.63894	3.32	3.2221	0.469221	0.27857	3.45	5.65	70.9333	8.544	1.7	9.6042	18.059	0.64049	10.3391
C5_10-20	0.5	7.95	2.69791	4.35	3.76	0.250426	0.260831	3.45	6.19	65.2444	7.984	1.6	6.66357	25.0083	0.592153	7.31994
C6_10-20	1.6	8.04	2.57194	3.29	3.53	0.247465	0.202453	3	6.43	63.6741	7.424	1.6	8.34013	18.0951	0.550046	6.75905
A1_20-30	7.6	7.3	3.41357	1.97	2.39	0.432705	0.264936	3.45	23.59	94.8444	7.584	2	8.92488	50.656	1.66988	13.514
A2_20-30	6.2	7.71	3.03297	2.36	2.98	0.309699	0.306835	3.15	26.43	87.2889	8.448	2.3	8.46877	48.4536	1.92154	13.9534
A3_20-30	7.3	7.68	3.03448	2.41	2.78	0.260503	0.270399	3	25.31	100.889	7.68	1.6	8.09823	46.5935	2.12144	13.7243
A4_20-30	5.7	7.92	2.75574	3.7	2.35	0.239417	0.21978	2.65	21.63	48.0889	7.36	1.3	6.23156	41.6032	1.57503	8.84694
A5_20-30	8.8	7.44	2.76509	11.12	2.79	0.289689	0.273115	2.7	22.87	53.9556	6.048	1.53333	6.59554	41.6032	2.14907	6.6025
A6_20-30	6.8	7.67	2.9517	12.26	2.89	0.239009	0.241218	3	24.86	65.6296	6.48	1.5	6.89489	50.9513	1.75833	5.98132
B1_20-30	1.2	7.83	1.58021	4.98	3.86	0.160095	0.152878	3.55	14.17	42.0444	4.976	0.7	4.85282	35.0329	1.03278	8.50149
B2_20-30	1.8	7.97	1.57895	2.41	3.1	0.133703	0.153481	3.6	13.64	44.8	4.144	0.76667	5.42472	39.3454	0.904355	8.53967
B3_20-30	1	7.98	1.25012	2.6	2.89	0.174755	0.199164	2.7	16.19	44.9778	4.096	1.4	6.21971	36.6348	1.05465	11.2629
B4_20-30	1.4	8.1	1.46512	3.09	3.27	0.22521	0.212511	2.9	14.13	46.1333	4.176	1.2	6.68961	38.8786	1.11619	9.72188
B5_20-30	1.6	7.86	1.31947	3.59	1.98	0.108266	0.163612	3.3	15.82	48.0889	3.888	1.4	5.16296	37.309	1.03013	8.57638
B6_20-30	1	7.89	1.7772	7.88	3.34	0.29611	0.306084	3.1	13.89	47.2889	4.784	1.5	6.68892	35.4755	0.648311	8.34612
C1_20-30	1.3	8.08	2.112	2.28	3.38	0.298148	0.323142	2.65	8.5	38.4889	7.136	0.9	5.4689	31.3631	0.912774	7.70173
C2_20-30	0.6	8.16	2.11242	2.93	3.67	0.218399	0.328471	2.9	8.17	39.2	6.048	0.6	6.88659	36.8889	0.720445	9.99688
C3_20-30	0.6	7.89	2.83715	2.89	3.45	0.269526	0.254442	3.75	7.67	39.7333	7.152	1.6	5.66975	30.4027	0.663251	6.73836
C4_20-30	1	7.57	2.83008	3.86	3.29	0.272268	0.275315	3.15	7.68	36.0889	6.304	1.4	4.50891	35.4288	0.382474	7.51768
C5_20-30	1	8.2	2.30769	5.34	3.56	0.238462	0.226907	2.95	8.14	34.1333	4.72	1.2	3.29284	22.732	0.36548	4.7521
C6_20-30	1	7.93	2.36653	3.54	3.1	0.196234	0.165724	2.65	7.89	40.8889	6.8	1.5	3.99562	28.3305	0.499277	8.53451
note:
A	littoral zone
B	riparian zone
C	upland zone
